# Supplementary material for: Hypoxia‐preconditioned adipose‐derived stem cells with injectable small intestinal submucosa for enhanced cartilage repair in osteoarthritis
Source: Bioeng Transl Med. 2026 Feb 2;11(3):e70116. doi: 10.1002/btm2.70116 (PMC13247430; doi:10.1002/btm2.70116)
Supplement: Supplementary file 1 — Data S1. Supporting Information. [file BTM2-11-e70116-s002.zip]

Archive with 2 entries (1 files):
- Additional file 1/
- Additional file 1/PCR primers.pdf
